# Supplementary material for: Retrospective file review shows limited genetic services fail most patients – an argument for the implementation of exome sequencing as a first-tier test in resource-constrained settings
Source: Orphanet J Rare Dis. 2023 Apr 12;18:81. doi: 10.1186/s13023-023-02642-4 (PMC10091645; doi:10.1186/s13023-023-02642-4)
Supplement: Supplementary file 2 — Additional file 2. This file contains all supplementary tables. [file 13023_2023_2642_MOESM2_ESM.xlsx]

## Sheet: Supp. Table 1
Supplementary Table 1: Cohort nationalities and ethnicities
		Females	Males
South Africans	(660) 89.6%
Black	(568) 77,2%	(264) 35,9%	(304) 41,3%
White	(50) 6,9%	(20) 2,8%	(30) 4,1%
Mixed Ancestry	(23) 3%	(9) 1,3%	(14) 1,9%
Indian	(16) 2%	(9)1,3%	(7) 1%
Asian	(3) 0,5%	(1) 0,2%	(2) 0,3%
Non-South African	(77) 10,4%
Zimbabwe	(32) 4,3%	(10)1,4%	(22) 2,9%
Democratic Republic of Congo	(13) 1,7%	(6) 0,8%	(7) 0,9%
Ethiopia	(8) 1%	(5) 0,7%	(3) 0,3%
Malawi	(7) 0,9%	(2) 0,2%	(5) 0,7%
Other Nationalities (n=7)	(17) 2,3%	(9) 1,2%	(8) 1,1%
Ethnicity was recorded for 737 of the patients and was self reported ethnicity

## Sheet: Supp. Table 2
Supplementary Table 2: Test use and costs per patient
Group		N (%)	Number of tests		Cost (ZAR)		Cost (USD)
			Mean	Median	Mean	Median	Mean	Median
Group A – aneuploidies		164 (18%)	1.1	1	1746.45	1707.21	131.11	128.17
Group B – Easily recognisable conditions		226 (25%)	1.1	1	1860.16	1476.95	139.65	110.21
	Group B1	29 (3%)	0.86	1	1079.25	0	81.02	0
	Group B2	117 (13%)	0.63	0	1119.52	0	84.04	0
	Group B3	80 (9%)	1.88	2	3115.07	3226.42	212.94	205.6
Group C – rare less recognisable conditions		512 (57%)	2.6	3	4774.3	5400.87	358.43	405.47
All Patients		902 (100%)	1.9	1	3215.77	2175.42	241.35	163.31

## Sheet: Supp. Table 3
Supplementary Table 3: Routine Genetic Investigations costed as per the NHLS State Price List
Type of Genetic Investigation	Test Method Details	Cost in ZAR	Cost in USD	Notes
Cytogenetic Tests
Karyotype	Cell cultured from blood - Giemsa stained	1467.94	110.206
Chromosome Breakage Analysis	Giemsa stained - Mitomycin-C stressed	1467.95	110.206
FISH	Vysis FISH Probes	1647.11	123.657	Cost per probe
DNA Extraction	Manual salting out process	417.92	31.3754	Costed per patient if a DNA based test is orderd
DNA Based Tests			0
QF-PCR Aneuploidy	Elucigene QSTR Plus v2 kit	1289.27	96.792
MLPA	MRC Holland assorted MLPA Kits	1757.5	131.944	Cost per kit, 2-3 used for CNV screening
Mitochondrial Deletion Screen	Long-range PCR & amplicon size detection by agarose gel	1171.66	87.9625
FMR1 Fragment length assay	Long-range PCR & Genetic Analyzer for FMR1 expansion	1171.67	87.9632
Microarray	The Agilent SurePrint G3 Unrestricted CGH ISCA v2, 8x60K	6444.17	483.797
Single Gene Sanger Sequencing	Bi-directional Sanger sequencing	585.83	43.9812	Costed in multiples depending on number of regions sequenced
BRCA gene NGS	Ion Torrent Sequencing platform	6433.36	482.985
Next generation sequencing (NGS)
Fluorescent in situ Hybridization (FISH)
Qauntitative Fluorescent Polymerase chain reaction (QF-PCR)
Multiplex Ligation-depent Probe Amplification (MLPA)
Once off tests ordered for a single patient are not inlcuded in the above list
ZAR to USD conversion calculated according to average exchange rate for 2017 (R13,32 = $1)
